# Supplementary material for: Machine Learning-Assisted Classification of Pathogenic Yeasts Using Laser Light Scattering and Conventional Microscopy
Source: J Imaging. 2026 Mar 19;12(3):136. doi: 10.3390/jimaging12030136 (PMC13027885; doi:10.3390/jimaging12030136)
Supplement: Supplementary file 1 [file jimaging-12-00136-s001.zip]

Archive with 1 entries (1 files):
- jimaging-4187230-supplementary.pdf
